# Supplementary material for: The Role of HINT3 in Myocardial Ischemia‐Reperfusion Injury in Male Mice: Mechanisms Involving SDHA and its Acetylation
Source: Adv Sci (Weinh). 2025 Aug 4;12(33):e03109. doi: 10.1002/advs.202503109 (PMC12412524; doi:10.1002/advs.202503109)
Supplement: Supplementary file 2 — Supporting Information [file ADVS-12-e03109-s001.xlsx]

## Sheet: antibody
	Antibody Name	Company	Catalog No.
1	Anti-HINT3 antibody	abcam	ab121960
2	SDHA Rabbit pAb	Abclonal	A2594
3	HDAC1 Rabbit pAb	Abclonal	A0238
4	SDHA-AcK335 Rabbit pAb	Abclonal	24350
5	Anti-HINT1 antibody	abcam	ab124912
6	Anti-beta Tubulin Rabbit pAb	Servicebio	GB11017-100
7	HA-Tag Rabbit mAb	CST	3724
8	GFP tag Polyclonal antibody	Proteintech	50430-2-AP
9	Anti-Bcl-2 antibody	abcam	ab196495
10	Bax Antibody	CST	2772
11	Cleaved Caspase-3 Antibody	CST	9661
12	Anti-alpha Actinin/ACTN1 antibody	abcam	ab90421
13	DYKDDDDK Tag Mouse mAb	CST	8146
14	SirT3 Rabbit mAb	CST	5490
15	VDAC1 Antibody	MCE	HY-P80369
16	Histone H3 Rabbit mAb	Abclonal	A22348
17	CD31 Mouse mAb	CST	3528
18	Anti-Vimentin antibody	abcam	ab8978

## Sheet:  echocardiographic data
	LVID;d(mm)	LVID;s(mm)	LVAW;d(mm)	LVAW;s(mm)	IVS;d(mm)	IVS;s(mm)	CO(mL/min)
fl/fl-Sham	4.65 ± 0.07	2.64 ± 0.03	0.88 ± 0.02	1.32 ± 0.02	0.90 ± 0.03	1.29 ± 0.04	25.56 ± 0.30
HINT3cko-Sham	4.65 ± 0.06	2.68 ± 0.04	0.82 ± 0.02	1.32 ± 0.03	0.83 ± 0.04	1.26 ± 0.01	24.85 ± 0.28
fl/fl-I/R	4.62 ± 0.06	3.60 ± 0.05	0.57 ± 0.03	1.04 ± 0.03	0.86 ± 0.02	1.22 ± 0.04	14.51 ± 0.30
HINT3cko-I/R	4.65 ± 0.05	3.98 ± 0.05	0.53 ± 0.01	0.87 ± 0.03	0.85 ± 0.02	1.18 ± 0.02	10.10 ± 0.26
HINT3NTG-Sham	4.63 ± 0.05	2.65 ± 0.04	0.91 ± 0.04	1.28 ± 0.04	0.91 ± 0.04	1.26 ± 0.03	25.17 ± 0.23
HINT3TG-Sham	4.63 ± 0.03	2.66 ± 0.04	0.89 ± 0.03	1.30 ± 0.03	0.89 ± 0.02	1.28 ± 0.02	24.85 ± 0.21
HINT3NTG-I/R	4.68 ± 0.04	3.63 ± 0.03	0.68 ± 0.02	1.11 ± 0.04	0.86 ± 0.02	1.18 ± 0.02	17.27 ± 0.25
HINT3TG-I/R	4.65 ± 0.05	3.30 ± 0.03	0.73 ± 0.03	1.14 ± 0.02	0.90 ± 0.05	1.22 ± 0.03	19.41 ± 0.33

## Sheet: Si-RNA-Adeasy
1	Hint3（h）-si	F:GCAGAACUCUAAGGAAAGA tt
2	Hint3（h）-si	R:UCUUUCCUUAGAGUUCUGC tt
3	HDAC1（h）-si	F:CAGCGAUGACUACAUUAAA/dT//dT/
4	HDAC1（h）-si	R:UUUAAUGUAGUCAUCGCUG/dT//dT/
5	Adeasy022-h-HINT3-K/K-F	gtcagatccgctagagatctggtaccgccaccAtggcggaggaacaggtgaa
6	Adeasy022-h-HINT3-K/K-R	ttgtcatcgtcatccttgtagtcggtacctgttcttagtttttcaatca
7	Adeasy022-h-SDHA（K335R）-K/K-F	gtcagatccgctagagatctggtaccgccaccATGTCGGGGGTCCGGGGCCTGT
8	Adeasy022-h-SDHA（K335R）-r	CCAGGTCTCTCGCGACAGGGGCGTATCGCTCCATAAACCTT
9	Adeasy022-h-SDHA（K335R）-f	GCCCCTGTCGCGAGAGACCTGGCGTCTAGAGATGTGGTGTCT
10	Adeasy022-h-SDHA（K335R）-K/K-R	ttgtcatcgtcatccttgtagtcggtaccGTAGGAGCGAATGGCTGGCG

## Sheet: Plasmid Constructs
	Plasmid Name	Amino Acid Sequence
1	1-pCMV-EGFP-HINT3(human)-Neo	Ala Leu Ser Val Gln Ser Ala Leu Met Pro His Ser * Ala Ser Ile Cys Ser Leu Leu Val Cys Trp Arg Ser Leu Ser Ser Ala Arg Ala Lys Phe Lys Leu Gln Gln Gly Lys Ala * Pro Thr Ile Ala * Arg Ile Cys Leu Gly Leu Gly Val Leu Arg Cys Phe Ala Met Tyr Gly Pro Asp Ile Arg Val Asp Ile Asp Tyr * Leu Val Ile Asn Ser Asn Gln Leu Arg Gly His * Phe Ile Ala His Ile Trp Ser Ser Ala Leu His Asn Leu Arg * Met Ala Arg Leu…
2	2-pCMV-EGFP-HINT3(human)-del(1-45aa)-Neo	Ala Leu Ser Val Gln Ser Ala Leu Met Pro His Ser * Ala Ser Ile Cys Ser Leu Leu Val Cys Trp Arg Ser Leu Ser Ser Ala Arg Ala Lys Phe Lys Leu Gln Gln Gly Lys Ala * Pro Thr Ile Ala * Arg Ile Cys Leu Gly Leu Gly Val Leu Arg Cys Phe Ala Met Tyr Gly Pro Asp Ile Arg Val Asp Ile Asp Tyr * Leu Val Ile Asn Ser Asn Gln Leu Arg Gly His * Phe Ile Ala His Ile Trp Ser Ser Ala Leu His Asn Leu Arg * Met Ala Arg Leu…
3	3-pCMV-EGFP-HINT3(human)-del(46-149aa)-Neo	Ala Leu Ser Val Gln Ser Ala Leu Met Pro His Ser * Ala Ser Ile Cys Ser Leu Leu Val Cys Trp Arg Ser Leu Ser Ser Ala Arg Ala Lys Phe Lys Leu Gln Gln Gly Lys Ala * Pro Thr Ile Ala * Arg Ile Cys Leu Gly Leu Gly Val Leu Arg Cys Phe Ala Met Tyr Gly Pro Asp Ile Arg Val Asp Ile Asp Tyr * Leu Val Ile Asn Ser Asn Gln Leu Arg Gly His * Phe Ile Ala His Ile Trp Ser Ser Ala Leu His Asn Leu Arg * Met Ala Arg Leu…
4	4-pCMV-EGFP-HINT3(human)-del(150-182aa)-Neo	Ala Leu Ser Val Gln Ser Ala Leu Met Pro His Ser * Ala Ser Ile Cys Ser Leu Leu Val Cys Trp Arg Ser Leu Ser Ser Ala Arg Ala Lys Phe Lys Leu Gln Gln Gly Lys Ala * Pro Thr Ile Ala * Arg Ile Cys Leu Gly Leu Gly Val Leu Arg Cys Phe Ala Met Tyr Gly Pro Asp Ile Arg Val Asp Ile Asp Tyr * Leu Val Ile Asn Ser Asn Gln Leu Arg Gly His * Phe Ile Ala His Ile Trp Ser Ser Ala Leu His Asn Leu Arg * Met Ala Arg Leu…
5	5-pCMV-HA-SDHA(human)-Neo	Ala Leu Ser Val Gln Ser Ala Leu Met Pro His Ser * Ala Ser Ile Cys Ser Leu Leu Val Cys Trp Arg Ser Leu Ser Ser Ala Arg Ala Lys Phe Lys Leu Gln Gln Gly Lys Ala * Pro Thr Ile Ala * Arg Ile Cys Leu Gly Leu Gly Val Leu Arg Cys Phe Ala Met Tyr Gly Pro Asp Ile Arg Val Asp Ile Asp Tyr * Leu Val Ile Asn Ser Asn Gln Leu Arg Gly His * Phe Ile Ala His Ile Trp Ser Ser Ala Leu His Asn Leu Arg * Met Ala Arg Leu…
6	6-pCMV-HA-SDHA(human)-del(1-79aa)-Neo	Ala Leu Ser Val Gln Ser Ala Leu Met Pro His Ser * Ala Ser Ile Cys Ser Leu Leu Val Cys Trp Arg Ser Leu Ser Ser Ala Arg Ala Lys Phe Lys Leu Gln Gln Gly Lys Ala * Pro Thr Ile Ala * Arg Ile Cys Leu Gly Leu Gly Val Leu Arg Cys Phe Ala Met Tyr Gly Pro Asp Ile Arg Val Asp Ile Asp Tyr * Leu Val Ile Asn Ser Asn Gln Leu Arg Gly His * Phe Ile Ala His Ile Trp Ser Ser Ala Leu His Asn Leu Arg * Met Ala Arg Leu…
7	7-pCMV-HA-SDHA(human)-del(80-457aa)-Neo	Ala Leu Ser Val Gln Ser Ala Leu Met Pro His Ser * Ala Ser Ile Cys Ser Leu Leu Val Cys Trp Arg Ser Leu Ser Ser Ala Arg Ala Lys Phe Lys Leu Gln Gln Gly Lys Ala * Pro Thr Ile Ala * Arg Ile Cys Leu Gly Leu Gly Val Leu Arg Cys Phe Ala Met Tyr Gly Pro Asp Ile Arg Val Asp Ile Asp Tyr * Leu Val Ile Asn Ser Asn Gln Leu Arg Gly His * Phe Ile Ala His Ile Trp Ser Ser Ala Leu His Asn Leu Arg * Met Ala Arg Leu…
8	8-pCMV-HA-SDHA(human)-del(458-664aa)-Neo	Ala Leu Ser Val Gln Ser Ala Leu Met Pro His Ser * Ala Ser Ile Cys Ser Leu Leu Val Cys Trp Arg Ser Leu Ser Ser Ala Arg Ala Lys Phe Lys Leu Gln Gln Gly Lys Ala * Pro Thr Ile Ala * Arg Ile Cys Leu Gly Leu Gly Val Leu Arg Cys Phe Ala Met Tyr Gly Pro Asp Ile Arg Val Asp Ile Asp Tyr * Leu Val Ile Asn Ser Asn Gln Leu Arg Gly His * Phe Ile Ala His Ile Trp Ser Ser Ala Leu His Asn Leu Arg * Met Ala Arg Leu…
9	9-pCMV-FLAG-HDAC1(human)-Neo	Ala Leu Ser Val Gln Ser Ala Leu Met Pro His Ser * Ala Ser Ile Cys Ser Leu Leu Val Cys Trp Arg Ser Leu Ser Ser Ala Arg Ala Lys Phe Lys Leu Gln Gln Gly Lys Ala * Pro Thr Ile Ala * Arg Ile Cys Leu Gly Leu Gly Val Leu Arg Cys Phe Ala Met Tyr Gly Pro Asp Ile Arg Val Asp Ile Asp Tyr * Leu Val Ile Asn Ser Asn Gln Leu Arg Gly His * Phe Ile Ala His Ile Trp Ser Ser Ala Leu His Asn Leu Arg * Met Ala Arg Leu…
10	10-pCMV-HINT3(human)-H145A-Neo	Ala Leu Ser Val Gln Ser Ala Leu Met Pro His Ser * Ala Ser Ile Cys Ser Leu Leu Val Cys Trp Arg Ser Leu Ser Ser Ala Arg Ala Lys Phe Lys Leu Gln Gln Gly Lys Ala * Pro Thr Ile Ala * Arg Ile Cys Leu Gly Leu Gly Val Leu Arg Cys Phe Ala Met Tyr Gly Pro Asp Ile Arg Val Asp Ile Asp Tyr * Leu Val Ile Asn Ser Asn Gln Leu Arg Gly His * Phe Ile Ala His Ile Trp Ser Ser Ala Leu His Asn Leu Arg * Met Ala Arg Leu…
